# Supplementary material for: Distribution of psychological distress is stable in recent decades and follows an exponential pattern in the US population
Source: Sci Rep. 2019 Aug 19;9:11982. doi: 10.1038/s41598-019-47322-1 (PMC6700099; doi:10.1038/s41598-019-47322-1)
Supplement: Supplementary file 1 — Data set 1 [file 41598_2019_47322_MOESM1_ESM.xlsx]

## Sheet: Sheet1
1997	y = 0.1954e-0.228x	R² = 0.9292
1998	y = 0.1745e-0.223x	R² = 0.9157
1999	y = 0.1795e-0.241x	R² = 0.9122
2000	y = 0.1676e-0.227x	R² = 0.9215
2001	y = 0.1959e-0.229x	R² = 0.9334
2002	y = 0.1675e-0.226x	R² = 0.9184
2003	y = 0.1689e-0.223x	R² = 0.9103
2004	y = 0.1794e-0.226x	R² = 0.9321
2005	y = 0.1647e-0.218x	R² = 0.9371
2006	y = 0.1749e-0.229x	R² = 0.9298
2007	y = 0.1669e-0.231x	R² = 0.9314
2008	y = 0.1771e-0.223x	R² = 0.9259
2009	y = 0.1929e-0.231x	R² = 0.94
2010	y = 0.188e-0.224x	R² = 0.952
2011	y = 0.1875e-0.226x	R² = 0.9466
2012	y = 0.1698e-0.224x	R² = 0.9383
2013	y = 0.1764e-0.213x	R² = 0.9389
2014	y = 0.1826e-0.226x	R² = 0.9436
2015	y = 0.1845e-0.224x	R² = 0.954
2016	y = 0.1868e-0.221x	R² = 0.9582
2017	y = 0.2021e-0.229x	R² = 0.9583
